# Supplementary material for: Auxin Response Factor Genes Repertoire in Mulberry: Identification, and Structural, Functional and Evolutionary Analyses
Source: Genes (Basel). 2017 Aug 25;8(9):202. doi: 10.3390/genes8090202 (PMC5615343; doi:10.3390/genes8090202)
Supplement: Supplementary file 1 [file genes-08-00202-s001.zip]

Archive with 12 entries (11 files):
- Supplementary Figure 1.eps
- __MACOSX/
- __MACOSX/._Supplementary Figure 1.eps
- Table S1.xls
- __MACOSX/._Table S1.xls
- Table S2.xls
- Table S3.xls
- __MACOSX/._Table S3.xls
- Table S4.xls
- Table S5.xls
- Table S6.xls
- Table S7.xls
