# Supplementary material for: Auxin Response Factor Genes Repertoire in Mulberry: Identification, and Structural, Functional and Evolutionary Analyses
Source: Genes (Basel). 2017 Aug 25;8(9):202. doi: 10.3390/genes8090202 (PMC5615343; doi:10.3390/genes8090202)
Supplement: Supplementary file 1 [file genes-08-00202-s001.zip › Table S1.xls]

## Sheet: Sheet2
Table S1: List of primers used to amplify Morus ARFs in qPCR experiments
MorusDB ID	Forward Primer (5'-3')	Reverse Primer (5'-3')
Morus001564	CTCTGCAAGGTATCCGCCAT	AGTAACGGGGGACCGAGAAT
Morus003135	CGAACCTCCTCGATTTGCCA	CGTTGCTTAATTTCTGGTGTTGC
Morus004087	TGCAGCAATTATTACAGACAACTCC	TTGGGACGTGGTTTGGCG
Morus005124	GAGGAGTTTGTGGGGTGTGT	CCACTACAAGGTAGCCCAGTG
Morus005202	GGGTGCTCAACCCTATGACC	CCCGGTCAATGTTGCCTTCA
Morus008052	TGGCGTTCGAAACTGAGGAT	CCATGTCACCTGGAGAAGCC
Morus008055	ACGAGGAGCTGTACAGGAGT	GCCCGATCGGAGGCTAAAAT
Morus008224	CGCTTGTTTCGTTGCCTCAG	GGCACCGGGAACACATCTTT
Morus010971	GGGTTGACTGCAACCTCACA	GATGATGGTCGGGGATGACC
Morus011422	TGATGGCCAGACTGCAGAAG	GTGCTGCTGTGACCAGTAGT
Morus012709	AACAAGGAAGTGGATGCCCA	GCGGACTCAGTGGTTGTAGG
Morus013151	TCCGGTTTTGGATTAGTGGCT	GTTTTTACTGACTTCGAGGGTGA
Morus014401	TGCAAGATTCTGATGTGCCG	CAGCAATCCTATTACCGGAGGG
Morus015046	ACACTCCCTTTCTTCGGCAG	TGAATCGGAATCCATGGCCG
Morus020450	TCCAGGGTCACTCAAGTCCA	CTGCTGCCTATCACAAAGCG
Morus023490	CCATATGGCCCTGAGGGAAG	GGGCCTTTGAATGGCTCATC
Morus024385	TTCACCGGAGGCATCTGAAC	GGTTGAGTGGAATTAAGAATTGAGA
Actin	GGCATCACTTAGCACCTTCCA	AATTGAAGGCCCGGACTCA
