# Supplementary material for: Auxin Response Factor Genes Repertoire in Mulberry: Identification, and Structural, Functional and Evolutionary Analyses
Source: Genes (Basel). 2017 Aug 25;8(9):202. doi: 10.3390/genes8090202 (PMC5615343; doi:10.3390/genes8090202)
Supplement: Supplementary file 1 [file genes-08-00202-s001.zip › Table S2.xls]

## Sheet: Mainsheet
Supplementary Table 1: Information about ARF gene family in Morus notabilis
IDs	CDS Length	Protein Length	pI (Isoelectric Point)	Mol. Mass
Morus001564.p1	1839	612	6.67687	52809.5
Morus003135.p1	1989	662	6.696	57162.8
Morus004087.p1	3435	1144	6.64127	101096
Morus005124.p1	2823	940	4.86304	81270.8
Morus005202.p1	2814	937	7.89325	78528.9
Morus008052.p1	2076	691	8.01002	57539.3
Morus008055.p1	1869	622	5.73491	52518.7
Morus008224.p1	3360	1119	6.76031	96301.7
Morus010971.p1	2001	666	6.07824	56563
Morus011422.p1	2709	902	6.37369	77220.9
Morus012709.p1	3108	1035	6.58172	88813.4
Morus013151.p1	2478	825	6.65174	71515.1
Morus014401.p1	2439	812	6.97054	69337.1
Morus015046.p1	2253	750	8.41705	61907.3
Morus020450.p1	2139	712	6.64398	61781.7
Morus023490.p1	2088	695	6.76675	59476.2
Morus024385.p1	2076	691	6.78254	58394.6
