# Supplementary material for: Auxin Response Factor Genes Repertoire in Mulberry: Identification, and Structural, Functional and Evolutionary Analyses
Source: Genes (Basel). 2017 Aug 25;8(9):202. doi: 10.3390/genes8090202 (PMC5615343; doi:10.3390/genes8090202)
Supplement: Supplementary file 1 [file genes-08-00202-s001.zip › Table S3.xls]

## Sheet: Sheet1
Supple Table 2: Significantly enriched (p val ≤ 0.05) TF binding sites in ARF promoters of Morus
TF_NAME	MATRIX_ID	Z_SCORE	P_VALUE	Sample Avg.	Background Avg.
PRDM1	MA0508	4.46939	3.90076e-06	0.89349	0.857237
eor-1	MA0543	4.08166	2.22852e-05	0.952129	0.900281
SVP	MA0555	3.4904	0.000238931	0.873373	0.845523
PI	MA0559	3.49088	0.000239736	0.934866	0.905501
AP1	MA0940	3.34778	0.00040488	0.906493	0.881137
AGL15	MA0548	3.27824	0.000519955	0.901856	0.876322
squamosa	MA0082	3.19306	0.000700681	0.944468	0.924361
ZNF263	MA0528	3.1638	0.000776526	0.864589	0.835597
CUP2	MA0287	3.06062	0.00110268	0.937793	0.90991
Hoxd9	MA0913	3.01986	0.00126243	0.977055	0.957943
Trl	MA0205	2.89669	0.00188181	0.977039	0.947941
Gfi1b	MA0483	2.89107	0.0019154	0.912235	0.887219
CENPB	MA0637	2.7828	0.00268446	0.831338	0.808396
AP3	MA0556	2.6761	0.00371045	0.898148	0.878675
blmp-1	MA0537	2.6551	0.00396244	0.984187	0.966202
DREB2C	MA0986	2.61201	0.00449449	0.894571	0.862167
IRF7	MA0772	2.59413	0.00473401	0.878475	0.85544
FLC	MA0558	2.5751	0.00499271	0.879189	0.859976
dl	MA0022	2.46341	0.00686739	0.897684	0.879411
ATHB-9	MA0573	2.43019	0.0075232	0.800813	0.779952
AGL27	MA1012	2.41211	0.00791255	0.89919	0.881602
Su(H)	MA0085	2.39444	0.0082982	0.845486	0.822327
DREB1G	MA1032	2.3924	0.00833579	0.865127	0.835054
BEAF-32	MA0529	2.38481	0.00851828	0.881081	0.862989
AHL20	MA0933	2.38015	0.00864906	0.995422	0.979487
EDT1	MA0990	2.35214	0.00931541	0.951186	0.934462
SPT23	MA0388	2.33233	0.00983506	0.99194	0.982109
snpc-4	MA0544	2.29596	0.0108039	0.798748	0.774172
DREB1A	MA0971	2.28396	0.011163	0.890251	0.861089
THI2	MA0407	2.26997	0.0115699	0.831699	0.812354
ZMS1	MA0441	2.2536	0.0120908	0.904587	0.87657
ERF043	MA0996	2.24664	0.0123083	0.882279	0.853907
AGL1	MA0585	2.17506	0.0147682	0.853495	0.836236
TBP	MA0108	2.13781	0.0162546	0.915446	0.90116
YPR196W	MA0437	2.12796	0.0166346	0.94122	0.923178
ERF	MA0760	2.11913	0.0170169	0.868302	0.847987
EWSR1-FLI1	MA0149	2.08791	0.0183683	0.728334	0.704543
ARF5	MA0943	2.08257	0.0186232	0.914972	0.890136
Hoxd8	MA0910	2.07594	0.0189209	0.873257	0.854714
SPIC	MA0687	2.07026	0.0191804	0.87731	0.860806
NHP10	MA0344	2.04816	0.0202415	0.848573	0.817013
ERF039	MA0995	2.01297	0.0220299	0.910839	0.884831
MAFG	MA0659	2.00161	0.0226222	0.772014	0.756422
RREB1	MA0073	1.98366	0.0235971	0.839352	0.821103
STAT1::STAT2	MA0517	1.97368	0.02419	0.878635	0.86275
Lhx3	MA0135	1.97258	0.0242373	0.933452	0.915019
E2F7	MA0758	1.97152	0.0242904	0.788594	0.766374
CDF3	MA0974	1.95223	0.025431	0.971609	0.961086
Kr	MA0452	1.92734	0.0269035	0.90364	0.88706
SEP3	MA0563	1.92071	0.0273248	0.936351	0.923122
RUNX2	MA0511	1.90996	0.0280343	0.877224	0.860045
AHL25	MA0934	1.90582	0.0283266	0.989082	0.977265
PHYPADRAFT_28324	MA1023	1.88475	0.0296937	0.889833	0.865744
DOF5.7	MA0984	1.87351	0.030475	0.986098	0.978935
HOXA13	MA0650	1.87316	0.0304974	0.953777	0.939723
POU3F3	MA0788	1.86087	0.0313409	0.904218	0.888699
RSC30	MA0375	1.85003	0.0321219	0.867329	0.840348
ARF1	MA0942	1.84391	0.0325452	0.895915	0.873029
id1	MA0120	1.83305	0.0333499	0.952796	0.944027
CG11617	MA0173	1.827	0.0338343	0.985847	0.966814
HOXA10	MA0899	1.82283	0.0341333	0.951653	0.938625
ARF3	MA1009	1.80914	0.0351431	0.887105	0.865333
NDT80	MA0343	1.79047	0.0366585	0.822551	0.808851
D	MA0445	1.78664	0.0369553	0.936785	0.9231
MIG1	MA0337	1.78375	0.037204	0.961058	0.936377
PHYPADRAFT_173530	MA1007	1.78248	0.0372914	0.896453	0.875748
IXR1	MA0323	1.75906	0.0391905	0.806586	0.792848
NFKB1	MA0105	1.74403	0.0405255	0.867852	0.848129
ONECUT2	MA0756	1.7319	0.0415963	0.879823	0.864091
DOF2.5	MA0977	1.72576	0.0421473	0.981354	0.970579
Klf4	MA0039	1.71087	0.0435273	0.966309	0.956996
GT-1	MA1020	1.70868	0.0437135	0.923318	0.905667
IRF2	MA0051	1.70567	0.0439784	0.841406	0.826865
PROX1	MA0794	1.70521	0.0440227	0.821701	0.805703
ERF018	MA1048	1.70525	0.0440469	0.89318	0.87193
kni	MA0451	1.69788	0.0447165	0.887064	0.871748
MIG2	MA0338	1.67769	0.0466635	0.944425	0.92115
STAT1	MA0137	1.67436	0.0469952	0.870112	0.855455
