# Supplementary material for: Auxin Response Factor Genes Repertoire in Mulberry: Identification, and Structural, Functional and Evolutionary Analyses
Source: Genes (Basel). 2017 Aug 25;8(9):202. doi: 10.3390/genes8090202 (PMC5615343; doi:10.3390/genes8090202)
Supplement: Supplementary file 1 [file genes-08-00202-s001.zip › Table S4.xls]

## Sheet: ARFs_BP
Supple Table S3: GO ID enrichment analysis for Biological Process category
GO ID	corrected p-value	Description
GO:00009734	3.484e-35	auxin mediated signaling pathway
GO:00071365	7.3726e-35	cellular response to auxin stimulus
GO:00009733	1.426e-28	response to auxin stimulus
GO:00009755	1.7974e-25	hormone-mediated signaling pathway
GO:00032870	3.9226e-25	cellular response to hormone stimulus
GO:00071495	3.1466e-23	cellular response to endogenous stimulus
GO:00009725	2.6638e-20	response to hormone stimulus
GO:00071310	3.6821e-20	cellular response to organic substance
GO:00009719	3.6894e-19	response to endogenous stimulus
GO:00010033	1.0824e-17	response to organic substance
GO:00070887	7.6362e-17	cellular response to chemical stimulus
GO:00023033	1.5567e-16	signaling pathway
GO:00048438	6.6732e-15	floral whorl development
GO:00006355	1.5493e-14	regulation of transcription, DNA-dependent
GO:00048513	1.5493e-14	organ development
GO:00048731	1.5581e-14	system development
GO:00045449	1.753e-14	regulation of transcription
GO:00023052	2.3089e-14	signaling
GO:00051252	3.8889e-14	regulation of RNA metabolic process
GO:00042221	9.5174e-14	response to chemical stimulus
GO:00051716	1.4458e-13	cellular response to stimulus
GO:00048569	1.5198e-13	post-embryonic organ development
GO:00009908	1.8164e-13	flower development
GO:00019219	2.6955e-13	regulation of nucleobase, nucleoside, nucleotide and nucleic acid metabolic process
GO:00051171	2.9795e-13	regulation of nitrogen compound metabolic process
GO:00010556	6.0877e-13	regulation of macromolecule biosynthetic process
GO:00010468	9.2857e-13	regulation of gene expression
GO:00031326	1.0476e-12	regulation of cellular biosynthetic process
GO:00009889	1.059e-12	regulation of biosynthetic process
GO:00048437	1.3626e-12	floral organ development
GO:00060255	4.3565e-12	regulation of macromolecule metabolic process
GO:00080090	1.1974e-11	regulation of primary metabolic process
GO:00031323	5.5921e-11	regulation of cellular metabolic process
GO:00010150	5.6517e-11	leaf senescence
GO:00019222	9.1679e-11	regulation of metabolic process
GO:00048856	1.5149e-10	anatomical structure development
GO:00007389	1.9795e-10	pattern specification process
GO:00010260	2.9941e-10	organ senescence
GO:00010149	2.9941e-10	senescence
GO:00007275	2.9941e-10	multicellular organismal development
GO:00009791	4.7424e-10	post-embryonic development
GO:00048829	4.7424e-10	root cap development
GO:00050896	7.7019e-10	response to stimulus
GO:00032501	8.3606e-10	multicellular organismal process
GO:00032502	1.0407e-09	developmental process
GO:00048608	1.2903e-09	reproductive structure development
GO:00031540	1.5407e-09	regulation of anthocyanin biosynthetic process
GO:00048481	3.1e-09	ovule development
GO:00050794	6.0572e-09	regulation of cellular process
GO:00048519	6.0935e-09	negative regulation of biological process
GO:00007568	1.187e-08	aging
GO:00048440	1.5216e-08	carpel development
GO:00003006	1.5237e-08	reproductive developmental process
GO:00048467	2.2929e-08	gynoecium development
GO:00050789	2.3847e-08	regulation of biological process
GO:00031537	2.8641e-08	regulation of anthocyanin metabolic process
GO:00045892	2.9525e-08	negative regulation of transcription, DNA-dependent
GO:00016481	2.9525e-08	negative regulation of transcription
GO:00051253	2.9525e-08	negative regulation of RNA metabolic process
GO:00052018	3.1557e-08	modulation by symbiont of RNA levels in host
GO:00052249	3.1557e-08	modulation of RNA levels in other organism involved in symbiotic interaction
GO:00009616	3.1557e-08	virus induced gene silencing
GO:00045934	4.0351e-08	negative regulation of nucleobase, nucleoside, nucleotide and nucleic acid metabolic process
GO:00051172	4.0351e-08	negative regulation of nitrogen compound metabolic process
GO:00010558	4.1336e-08	negative regulation of macromolecule biosynthetic process
GO:00031327	4.3821e-08	negative regulation of cellular biosynthetic process
GO:00009890	4.576e-08	negative regulation of biosynthetic process
GO:00022414	5.5627e-08	reproductive process
GO:00044003	6.8193e-08	modification by symbiont of host morphology or physiology
GO:00051817	7.4607e-08	modification of morphology or physiology of other organism involved in symbiotic interaction
GO:00006346	8.7826e-08	methylation-dependent chromatin silencing
GO:00031324	9.4943e-08	negative regulation of cellular metabolic process
GO:0000003	9.8637e-08	reproduction
GO:00051607	1.2074e-07	defense response to virus
GO:00010629	1.527e-07	negative regulation of gene expression
GO:00065007	1.6726e-07	biological regulation
GO:00009909	1.7857e-07	regulation of flower development
GO:00008285	2.1522e-07	negative regulation of cell proliferation
GO:00010605	2.8477e-07	negative regulation of macromolecule metabolic process
GO:00009615	3.4257e-07	response to virus
GO:00051701	3.6394e-07	interaction with host
GO:00010047	3.6436e-07	fruit dehiscence
GO:00016246	4.025e-07	RNA interference
GO:00009892	4.1319e-07	negative regulation of metabolic process
GO:00048439	4.9331e-07	flower morphogenesis
GO:00044403	4.9427e-07	symbiosis, encompassing mutualism through parasitism
GO:00044419	4.9684e-07	interspecies interaction between organisms
GO:00035194	5.0785e-07	posttranscriptional gene silencing by RNA
GO:00048580	5.6999e-07	regulation of post-embryonic development
GO:00016441	6.2818e-07	posttranscriptional gene silencing
GO:00048442	7.6644e-07	sepal development
GO:00048464	7.6644e-07	flower calyx development
GO:00048366	8.3306e-07	leaf development
GO:00010227	1.2386e-06	floral organ abscission
GO:00002252	1.3163e-06	immune effector process
GO:00009900	1.3939e-06	dehiscence
GO:00010267	1.4401e-06	production of ta-siRNAs involved in RNA interference
GO:00048827	1.5446e-06	phyllome development
GO:00048441	1.6832e-06	petal development
GO:00048465	1.6832e-06	corolla development
GO:00009962	1.6883e-06	regulation of flavonoid biosynthetic process
GO:00009737	2.2764e-06	response to abscisic acid stimulus
GO:00006342	2.2764e-06	chromatin silencing
GO:00045814	2.2946e-06	negative regulation of gene expression, epigenetic
GO:00048523	2.3445e-06	negative regulation of cellular process
GO:00009855	2.8984e-06	determination of bilateral symmetry
GO:00009799	3.1361e-06	specification of symmetry
GO:00010051	3.5679e-06	xylem and phloem pattern formation
GO:00048364	3.5679e-06	root development
GO:00035196	3.5679e-06	production of miRNAs involved in gene silencing by miRNA
GO:00022622	3.5679e-06	root system development
GO:00007267	3.5911e-06	cell-cell signaling
GO:00035195	4.4905e-06	gene silencing by miRNA
GO:00030422	5.4405e-06	production of siRNA involved in RNA interference
GO:00031047	5.5216e-06	gene silencing by RNA
GO:00031050	5.6627e-06	dsRNA fragmentation
GO:00070918	5.6627e-06	production of small RNA involved in gene silencing by RNA
GO:00043331	5.6627e-06	response to dsRNA
GO:00071359	5.6627e-06	cellular response to dsRNA
GO:00043455	6.1452e-06	regulation of secondary metabolic process
GO:00009838	7.6362e-06	abscission
GO:00009911	7.7544e-06	positive regulation of flower development
GO:00048367	7.805e-06	shoot development
GO:00022621	7.805e-06	shoot system development
GO:00051239	8.2312e-06	regulation of multicellular organismal process
GO:00009738	1.2928e-05	abscisic acid mediated signaling pathway
GO:00016458	1.2928e-05	gene silencing
GO:00071215	1.5873e-05	cellular response to abscisic acid stimulus
GO:00006306	1.6504e-05	DNA methylation
GO:00006305	1.6504e-05	DNA alkylation
GO:00009886	1.7984e-05	post-embryonic morphogenesis
GO:00006304	1.8686e-05	DNA modification
GO:00040029	1.8763e-05	regulation of gene expression, epigenetic
GO:00048582	1.8989e-05	positive regulation of post-embryonic development
GO:00050793	2.6801e-05	regulation of developmental process
GO:00016569	3.5139e-05	covalent chromatin modification
GO:00043414	4.6716e-05	macromolecule methylation
GO:00003002	4.8286e-05	regionalization
GO:00016568	5.9604e-05	chromatin modification
GO:00009887	8.0001e-05	organ morphogenesis
GO:00051094	8.733e-05	positive regulation of developmental process
GO:00045087	0.00013528	innate immune response
GO:00010154	0.00013528	fruit development
GO:00009743	0.00014675	response to carbohydrate stimulus
GO:00006325	0.00023298	chromatin organization
GO:00006955	0.00023298	immune response
GO:00042127	0.00023525	regulation of cell proliferation
GO:00002376	0.00026305	immune system process
GO:00010014	0.00044033	meristem initiation
GO:00032259	0.00050097	methylation
GO:00048589	0.00055736	developmental growth
GO:00051301	0.00066679	cell division
GO:00010608	0.00068318	posttranscriptional regulation of gene expression
GO:00051276	0.00073318	chromosome organization
GO:00006730	0.00073628	one-carbon metabolic process
GO:00009933	0.00091154	meristem structural organization
GO:00048532	0.00095613	anatomical structure arrangement
GO:00010073	0.001327	meristem maintenance
GO:00007154	0.0022696	cell communication
GO:00040007	0.0023952	growth
GO:00051707	0.0027017	response to other organism
GO:00048609	0.0031809	reproductive process in a multicellular organism
GO:00048527	0.0039929	lateral root development
GO:00032504	0.0043637	multicellular organism reproduction
GO:00009741	0.0046195	response to brassinosteroid stimulus
GO:00006499	0.0046195	N-terminal protein myristoylation
GO:00006498	0.0046195	N-terminal protein lipidation
GO:00048528	0.0046195	post-embryonic root development
GO:00018377	0.0046195	protein myristoylation
GO:00018319	0.0046195	protein amino acid myristoylation
GO:00018409	0.0047583	peptide or protein amino-terminal blocking
GO:00031365	0.0048982	N-terminal protein amino acid modification
GO:00048507	0.0049693	meristem development
GO:00009888	0.0051304	tissue development
GO:00009607	0.0052752	response to biotic stimulus
GO:00007155	0.0062259	cell adhesion
GO:00022610	0.0063154	biological adhesion
GO:00009653	0.0065654	anatomical structure morphogenesis
GO:00010158	0.0072496	abaxial cell fate specification
GO:00006996	0.0073214	organelle organization
GO:00045010	0.0073914	actin nucleation
GO:00042744	0.007686	hydrogen peroxide catabolic process
GO:00006952	0.0079726	defense response
GO:00070301	0.0087099	cellular response to hydrogen peroxide
GO:00048518	0.0091598	positive regulation of biological process
GO:00010035	0.0092655	response to inorganic substance
GO:00034614	0.010296	cellular response to reactive oxygen species
GO:00065008	0.010747	regulation of biological quality
GO:00006497	0.01078	protein amino acid lipidation
GO:00042158	0.01078	lipoprotein biosynthetic process
GO:00009942	0.01078	longitudinal axis specification
GO:00042157	0.010942	lipoprotein metabolic process
GO:00051704	0.011491	multi-organism process
GO:00043543	0.011491	protein amino acid acylation
GO:0000578	0.011729	embryonic axis specification
GO:00010090	0.012249	trichome morphogenesis
GO:00007015	0.012349	actin filament organization
GO:00035315	0.013372	hair cell differentiation
GO:00010026	0.013372	trichome differentiation
GO:00006396	0.01369	RNA processing
GO:00018193	0.014035	peptidyl-amino acid modification
GO:00009638	0.016583	phototropism
GO:00042743	0.017449	hydrogen peroxide metabolic process
GO:00030036	0.021668	actin cytoskeleton organization
GO:00009785	0.021878	blue light signaling pathway
GO:00034599	0.022693	cellular response to oxidative stress
GO:00030522	0.023491	intracellular receptor mediated signaling pathway
GO:00006800	0.025393	oxygen and reactive oxygen species metabolic process
GO:00071483	0.025433	cellular response to blue light
GO:00048764	0.027556	trichoblast maturation
GO:00048765	0.027556	root hair cell differentiation
GO:00048469	0.027762	cell maturation
GO:00010054	0.029156	trichoblast differentiation
GO:00021700	0.029533	developmental maturation
GO:00010053	0.031392	root epidermal cell differentiation
GO:00030029	0.031392	actin filament-based process
GO:00042542	0.032481	response to hydrogen peroxide
GO:00010311	0.033697	lateral root formation
GO:00009965	0.035543	leaf morphogenesis
GO:00016043	0.036418	cellular component organization
GO:00001708	0.038661	cell fate specification
GO:00009987	0.039372	cellular process
GO:00006950	0.039372	response to stress
GO:0000904	0.040377	cell morphogenesis involved in differentiation
GO:00010305	0.041625	leaf vascular tissue pattern formation
GO:00010015	0.042925	root morphogenesis
GO:00010102	0.042925	lateral root morphogenesis
GO:00010101	0.042925	post-embryonic root morphogenesis
GO:0000302	0.042925	response to reactive oxygen species
GO:00045165	0.048164	cell fate commitment
GO:00009880	0.049241	embryonic pattern specification
