# Supplementary material for: Auxin Response Factor Genes Repertoire in Mulberry: Identification, and Structural, Functional and Evolutionary Analyses
Source: Genes (Basel). 2017 Aug 25;8(9):202. doi: 10.3390/genes8090202 (PMC5615343; doi:10.3390/genes8090202)
Supplement: Supplementary file 1 [file genes-08-00202-s001.zip › Table S5.xls]

## Sheet: ARFs_MF
Supple Table S4: GO-ID enrichment analysis in Mol Function category
GO-ID	corrected p-value	Description
GO:00046983	3.2463e-24	protein dimerization activity
GO:00003700	1.9424e-18	transcription factor activity
GO:00030528	1.0069e-17	transcription regulator activity
GO:00005515	2.1073e-14	protein binding
GO:00003677	5.4438e-14	DNA binding
GO:00035198	1.8929e-10	miRNA binding
GO:00003676	9.4952e-08	nucleic acid binding
GO:00016004	5.0765e-06	phospholipase activator activity
GO:00060229	5.0765e-06	lipase activator activity
GO:00005488	0.0047673	binding
GO:00008470	0.0058229	isovaleryl-CoA dehydrogenase activity
GO:00043565	0.011117	sequence-specific DNA binding
GO:00008047	0.022076	enzyme activator activity
GO:00044212	0.035263	DNA regulatory region binding
