# Supplementary material for: Auxin Response Factor Genes Repertoire in Mulberry: Identification, and Structural, Functional and Evolutionary Analyses
Source: Genes (Basel). 2017 Aug 25;8(9):202. doi: 10.3390/genes8090202 (PMC5615343; doi:10.3390/genes8090202)
Supplement: Supplementary file 1 [file genes-08-00202-s001.zip › Table S6.xls]

## Sheet: ARFs_CC
Supple Table S5: Enriched GO ID in Cellular Component Category
GO-ID	corrected p-value	Description
GO:00005667	1.4006e-16	transcription factor complex
GO:00044451	5.2689e-15	nucleoplasm part
GO:00005654	5.2689e-15	nucleoplasm
GO:00070013	5.2596e-14	intracellular organelle lumen
GO:00043233	5.2596e-14	organelle lumen
GO:00031974	6.4754e-14	membrane-enclosed lumen
GO:00031981	2.1375e-13	nuclear lumen
GO:00044428	1.475e-12	nuclear part
GO:00043234	5.1017e-08	protein complex
GO:00005634	8.9323e-08	nucleus
GO:00044446	2.6191e-07	intracellular organelle part
GO:00044422	2.6191e-07	organelle part
GO:00032991	7.6294e-06	macromolecular complex
GO:00043231	0.00098868	intracellular membrane-bounded organelle
GO:00043227	0.00098868	membrane-bounded organelle
GO:00043229	0.0072491	intracellular organelle
GO:00043226	0.0072491	organelle
