# Supplementary material for: Auxin Response Factor Genes Repertoire in Mulberry: Identification, and Structural, Functional and Evolutionary Analyses
Source: Genes (Basel). 2017 Aug 25;8(9):202. doi: 10.3390/genes8090202 (PMC5615343; doi:10.3390/genes8090202)
Supplement: Supplementary file 1 [file genes-08-00202-s001.zip › Table S7.xls]

## Sheet: ARF.TMM
Supplementary Table S5: FPKM values of ARF genes in different developmental stages
	M laevigata	M Serrata	Morus notabilis
	Leaf	Leaf	Root	Leaf	Bark	Male Flower	Winter Bud
Morus013151	17.502	10.863	2.376	9.072	1.444	9.385	22.106
Morus011422	32.948	38.972	74.248	59.904	55.034	121.873	22.355
Morus004087	11.413	9.566	6.238	6.134	10.888	10.268	8.67
Morus015046	6.732	0	10.35	3.822	8.181	0.948	5.818
Morus005124	8.138	4.098	1.219	1.062	4.482	0.884	1.392
Morus008052	6.31	6.289	0	0	0	0	0
Morus008055	3.664	0.894	3.565	4.648	2.517	4.041	5.727
Morus010971	22.184	15.941	0	1.321	0.742	0.453	0
Morus012709	15.801	5.594	0	0	0	0	0
Morus001564	1.326	3.284	19.027	1.593	6.998	0.862	2.083
Morus024385	3.516	3.072	25.187	2.064	7.359	3.771	0
Morus005202	51.3	43.368	124.435	112.801	132.356	240.298	349.49
Morus023490	18.855	13.412	11.257	11.903	10.116	11.087	48.75
Morus014401	22.425	24.435	19.934	2.159	3.118	0	4.324
Morus003135	15.392	19.423	21.341	83.522	9.966	33.994	53.866
Morus008224	13.503	15.345	17.104	9.839	39.934	13.565	17.171
Morus020450	1.366	0.192	0	1.368	0	0.657	4.833
